# Supplementary material for: College Student’s Academic Help-Seeking Behavior: A Systematic Literature Review
Source: Behav Sci (Basel). 2023 Jul 31;13(8):637. doi: 10.3390/bs13080637 (PMC10451185; doi:10.3390/bs13080637)
Supplement: Supplementary file 1 [file behavsci-13-00637-s001.zip]

Archive with 1 entries (1 files):
- behavsci-2501795-supplementary.xlsx
