# Supplementary material for: College Student’s Academic Help-Seeking Behavior: A Systematic Literature Review
Source: Behav Sci (Basel). 2023 Jul 31;13(8):637. doi: 10.3390/bs13080637 (PMC10451185; doi:10.3390/bs13080637)
Supplement: Supplementary file 1 [file behavsci-13-00637-s001.zip › behavsci-2501795-supplementary.xlsx]

## Sheet: Quality Assessment 
	Critical appraisal of included studies.
		Scores
	Category items	1) Preliminaries	2) Introduction	3) Design	4) Sampling	5) Data Collection	6) Ethical matters (participant ethics and researcher ethics)	7) Results	8) Discussion	9) Aggregate Scores (/40)
1	Algharaibeh (2020) Jordan	5	5	4	4	4	4	5	5	36
2	Almaghaslah (2022) Saudi Arabia	5	5	5	5	5	5	5	5	40
3	Amador (2014) United States	5	4	4	4	4	4	5	5	35
4	Amador (2017)	5	5	4	4	4	4	3	3	32
5	Amador (2017) United States	5	5	4	4	4	4	3	3	32
6	Aristoteles (2020) Republic of Indonesia	5	5	5	5	5	4	5	5	39
7	Beisler (2016) United States	5	5	4	4	5	4	5	5	37
8	Bizuneh (2022) Ethiopia	5	5	5	5	5	5	5	5	40
9	Bornschlegl (2021) Australia	5	5	5	5	5	4	5	5	39
10	Bornschlegl (2022) Australia	5	4	5	5	4	4	5	5	37
11	Broadbent (2021) Australia	5	5	4	4	5	5	5	5	38
12	Brouwer (2022) Netherlands	5	5	5	5	5	5	5	5	40
13	Brown (2020) UK	5	5	4	4	5	5	5	5	38
14	Chang (2020) United States	5	5	5	5	5	5	5	5	40
15	Cheng (2013)	5	4	4	4	5	5	5	5	37
16	Cheng (2013) Republic of China (Taiwan)	5	4	4	4	5	5	5	5	37
17	Dunn (2014) United States	5	4	4	4	4	4	4	4	33
18	Ellis (2021) United States	5	5	5	4	5	5	4	4	37
19	Finney (2018) United States	5	4	4	4	4	4	5	5	35
20	Giblin (2021) United States	5	5	5	5	5	5	5	5	40
21	Giblin (2021) United States	5	5	5	5	5	5	5	5	40
22	Hao (2016) United States	5	5	5	5	4	5	4	5	38
23	Hayman (2019) Canada	5	5	5	5	5	4	5	5	39
24	Holt (2014) United States	5	5	4	5	4	4	5	5	37
25	Holt (2014) United States	5	5	3	3	3	3	4	4	30
26	Johnson (2019) United States	5	5	4	4	4	5	5	5	37
27	Long (2018) United States	4	4	5	5	5	5	5	3	37
28	Mahasneh (2012) Jordan	5	4	5	5	5	4	5	4	37
29	Marrs (2012) United States	5	4	4	4	4	5	5	5	36
30	Micari (2021) United States	5	4	5	5	5	3	4	4	35
31	Opdecam (2014) Belgium	4	4	4	5	5	5	4	4	35
32	Parnes (2020) United States	5	5	5	5	5	5	5	5	40
33	Payakachat (2013) United States	5	4	4	4	3	4	4	4	32
34	Payne (2021) United States	5	5	5	5	5	5	5	5	40
35	Qayyum (2018) United States	5	5	5	5	5	4	4	4	37
36	Reeves (2015) United States	5	5	5	5	4	4	4	4	36
37	Sakiz (2012) Turkey	5	5	5	5	5	4	4	4	37
38	Santos (2020) France	5	5	4	4	4	5	4	5	36
39	Schlusche (2021) Germany	5	5	5	5	4	4	5	5	38
40	Schworm (2014) Germany	5	4	4	4	4	4	3	3	31
41	Shively (2013) United States	5	5	5	5	4	4	5	5	38
42	Sun (2018) Denmark	5	5	5	5	5	4	5	5	39
43	Tang (2014) United States	5	4	4	4	3	3	4	3	30
44	Thomas (2017) United States	5	5	4	4	4	4	4	4	34
45	Thomas (2019) United States	4	5	4	5	5	5	5	5	38
46	Tsai (2017) Republic of China (Taiwan)	5	4	4	4	4	4	5	5	35
47	Umarani (2020) India	5	5	4	4	4	4	3	3	32
48	Valenzuela (2021) Chile	5	5	5	5	5	4	4	5	38
49	Vilkova (2021) Russia	5	4	4	5	5	5	5	4	37
50	Williams-Dobosz (2021） United States	5	5	4	4	3	5	5	5	36
51	Wirtz (2018) United States	4	4	5	5	5	4	4	4	35
52	Won (2021) United States	5	5	4	4	5	5	4	5	37
53	Xie (2019) China	5	5	4	4	4	4	4	4	34
54	Zander (2021) Germany	5	5	5	4	4	5	5	4	37
55	Zheng (2020) China	4	5	4	4	5	5	5	4	36
